# Supplementary material for: Alterations in gut microbiome and metabolomics in chronic hepatitis B infection-associated liver disease and their impact on peripheral immune response
Source: Gut Microbes. 2022 Dec 15;15(1):2155018. doi: 10.1080/19490976.2022.2155018 (PMC9757487; doi:10.1080/19490976.2022.2155018)
Supplement: Supplemental Material [file KGMI_A_2155018_SM3018.zip]

Archive with 11 entries (11 files):
- 10 supplementary file.docx
- 11 supplementary table.docx
- 12 figure S1.png
- 13 figure S2.png
- 14 figure S3.png
- 15 figure S4.png
- 16 figure S5.png
- 17 figure S6.png
- 18 figure S7.png
- 19 figure S8.png
- 20 figure S9.png
